# Supplementary material for: Development of a novel humanized anti-TSLP monoclonal antibody HZ-1127 with anti-allergic diseases and cancer potential
Source: Antib Ther. 2024 Feb 27;7(2):123–30. doi: 10.1093/abt/tbae006 (PMC10983073; doi:10.1093/abt/tbae006)
Supplement: Sup_Fig1_tbae006 [file sup_fig1_tbae006.zip]

Archive with 1 entries (1 files):
- Sup_Fig1_tbae006.eps
