# Supplementary material for: Development of a novel humanized anti-TSLP monoclonal antibody HZ-1127 with anti-allergic diseases and cancer potential
Source: Antib Ther. 2024 Feb 27;7(2):123–30. doi: 10.1093/abt/tbae006 (PMC10983073; doi:10.1093/abt/tbae006)
Supplement: Supplementary_Table_1_tbae006 [file supplementary_table_1_tbae006.xlsx]

## Sheet: Sheet1
S. table 1 The catalog number of cytokines for cross-reactivity assay
Company	Cytokines	Catalog number
Sino Biological	LIF	KIT80322
	OSM	10452-H49H-B
	CNTF	11841-H07E
	GM-CSF	KIT10015
	CT-1	16013-HNCH
	IL-12α	KITCT011
	IL-23α	CT048-H08H
	IL-27α	10489-H02H
	IL-31	SEK11226
	IL-4	KIT11846
	IL-13	SEK10369
	IL-17	KIT12047
	IL-6	KIT10395A
