# Supplementary material for: Development of a novel humanized anti-TSLP monoclonal antibody HZ-1127 with anti-allergic diseases and cancer potential
Source: Antib Ther. 2024 Feb 27;7(2):123–30. doi: 10.1093/abt/tbae006 (PMC10983073; doi:10.1093/abt/tbae006)
Supplement: Supplementary_Table_2_tbae006 [file supplementary_table_2_tbae006.xlsx]

## Sheet: Sheet1
Supplementary Table 2 The list of typical anti-TSLP antibodies under clinical development
Typical anti-TSLP antibodies	Mechanisms of action (MOA)	Clinical development
Tezepelumab	Inhibits the binding of TSLP to the TSLP receptor	FDA approved for asthma
Ecleralimab (CSJ117)	Binds soluble TSLP and prevents TSLP receptor activation	Phase II
ASP7266	Against TSLPR, on TSLP signaling and inflammation	Early clinical trials
CDX 622	Bispecific against TSLP x SCF	Early clinical trials
RG7258	Blocks Dendritic Cell Activation, Mast Cell Cytokine Release And Reduces Th2 Inflammation	Early clinical trials
TQC2731	Neutralizes thymic stromal lymphopoietin (TSLP)	Phase II
CM326	Anti-TSLP	Phase II for atopic dermatitis; Phase I/II for rhinosinusitis
O5469754	Against TSLPR	Phase I clinical trial
SAR443765	Blocking TSLP and IL-13	Phase I for asthma
LQ043	Anti TSLP	Phase I for asthma
BSI 045B	Anti-TSLP	Phase II for asthma
AIO-001	Long-acting anti-TSLP	Phase II for asthma
AZD8630	Inhaled anti-TSLP Fab	Phase I for asthma
GB-0895	Anti-TSLP	Phase I for asthma
HBM9378	Anti-TSLP	Phase I for asthma
PF-07275315	Anti-IL-4/IL-13/TSLP	Phase I for atopic dermatitis
QX008N	Anti-TSLP	Phase I for asthma, COPD
BD9	against TSLP x IL-13	Preclinical development for TH2-mediated indications
